# Supplementary material for: Soil carbon and plant richness relationships differ among grassland types, disturbance history and plant functional groups
Source: Oecologia. 2021 Jul 25;196(4):1153–66. doi: 10.1007/s00442-021-04992-x (PMC8367897; doi:10.1007/s00442-021-04992-x)
Supplement: Supplementary file 2 — Supplementary file2. Data file in csv format (CSV 10 KB) [file 442_2021_4992_MOESM2_ESM.csv]

transect	grasslandType	pd	soilc	clay	rockiness	r	native	exotic	exotic.annual.forb	exotic.annual.graminoid	exotic.perennial.forb	exotic.perennial.graminoid	exotic.perennial.other	native.annual.forb	native.perennial.forb	native.perennial.graminoid	native.perennial.other	native.annual.graminoid	andger
GMAP001	MGPM	1	2.42	13.5	1	34	15	19	5	1	10	2	1	1	4	7	3	0	absent
GMAP002	MBB	0	3.01	26	2.5	42	25	17	3	1	5	7	1	0	7	15	3	0	present
GMAP003	MBB	0	4.33	18	15	49	26	23	2	1	11	8	1	1	6	17	2	0	present
GMAP004	MBB	0	3.32	15	9.88	45	21	24	5	1	10	7	1	2	5	9	5	0	present
GMAP005	MBB	0	3.78	10	1.88	42	22	20	7	2	9	2	0	0	7	12	2	1	absent
GMAP006	MBB	0	3.11	17	2.75	24	9	15	1	0	7	6	1	0	2	6	1	0	absent
GMAP007	MBB	0	5.73	15	6.38	39	18	21	3	0	10	6	2	0	6	11	1	0	present
GMAP008	MBB	0	3.32	8	15	48	35	13	3	1	6	2	1	1	18	11	5	0	present
GMAP009	MBB	0	3.49	10	3	35	19	16	6	1	6	3	0	0	7	6	6	0	present
GMAP010	MBB	0	4.64	22	1	42	26	16	1	0	7	5	3	1	9	14	2	0	present
GMAP011	MBB	0	4.845	10	15	50	26	24	8	1	8	6	1	1	12	11	2	0	present
GMAP012	MBB	0	2.78	6	15	59	46	13	5	2	5	1	0	1	20	15	9	1	present
GMAP013	MBB	0	2.95	15	1.38	61	39	22	4	0	12	5	1	1	16	19	3	0	present
GMAP014	MBB	0	2.38	31	11.5	51	30	21	4	0	9	6	2	0	14	13	3	0	absent
GMAP015	MBB	0	3.08	10	1.13	36	17	19	2	0	13	3	1	0	7	10	0	0	present
GMAP016	MBB	0	3.41	5	1.75	40	25	15	1	0	9	4	1	0	12	11	2	0	present
GMAP017	MBB	0	3.92	13	3	36	22	14	2	0	4	7	1	0	8	11	3	0	present
GMAP018	MBB	0	3.47	13	1	35	19	16	1	0	6	8	1	0	8	7	4	0	absent
GMAP021	MBB	0	2.286	0	4.75	41	23	18	6	1	8	2	1	0	10	9	4	0	present
GMAP022	MBB	0	3.645	12	1.38	55	37	18	3	1	10	3	1	0	19	13	5	0	present
GMAP071	XTGM	0	3.06	0	15	64	52	12	2	2	6	1	1	0	32	14	5	1	present
GMAP072	XTGM	0	2.58	13	15	58	41	17	4	3	7	2	1	1	18	17	4	1	present
GMAP073	XTGM	0	2.49	13	15	41	34	7	2	1	2	2	0	0	15	9	10	0	present
GMAP074	XTGM	0	3.3	24	15	64	50	14	4	2	6	2	0	1	30	13	6	0	present
GMAP075	XTGM	0	4	20	3.63	60	45	15	5	1	6	3	0	3	25	10	7	0	present
GMAP076	XTGM	0	3.66	10	15	47	39	8	3	2	2	1	0	3	18	14	3	1	present
GMAP077	XTGM	0	3.61	18	3.5	68	57	11	5	1	4	1	0	0	35	15	7	0	present
GMAP078	XTGM	0	3.74	10	15	55	39	16	5	1	9	1	0	0	18	19	2	0	present
GMAP079	XTGM	0	2.84	0	15	60	49	11	5	1	4	1	0	1	29	11	7	1	present
GMAP080	XTGM	0	3.355	6	15	57	49	8	1	2	4	1	0	2	28	13	5	1	present
GMAP081	XTGM	0	4.49	22	15	39	29	10	2	0	5	3	0	0	12	10	7	0	present
GMAP082	XTGM	0	3.73	5	15	41	35	6	3	0	2	1	0	2	21	11	1	0	present
GMAP083	XTGM	0	3.13	8	15	56	44	12	5	2	3	2	0	0	27	11	6	0	present
GMAP084	XTGM	0	2.76	8	13.25	59	45	14	8	1	4	1	0	1	21	16	7	0	present
GMAP085	XTGM	0	2.65	13	3.88	71	55	16	8	2	4	2	0	1	26	17	11	0	present
GMAP086	XTGM	0	3.14	29	5.13	69	59	10	4	1	4	1	0	1	33	17	7	1	present
GMAP087	XTGM	1	2.05	10	15	54	37	17	6	4	4	2	1	3	18	11	4	1	present
GMAP088	XTGM	1	2.52	30	4.38	38	19	19	3	2	11	2	1	0	10	6	3	0	absent
GMAP089	XTGM	0	3.71	8	15	71	51	20	7	2	7	3	1	1	27	15	8	0	present
GMAP091	XTGM	0	1.88	10	15	63	51	12	4	2	5	1	0	0	27	12	12	0	present
GMAP092	XTGM	0	1.79	36	1	49	40	9	2	1	4	2	0	1	21	10	8	0	absent
GMAP093	XTGM	0	1.723	20	4	45	29	16	3	1	7	4	1	0	14	7	8	0	present
GMAP095	XTGM	0	3.779	0	15	47	34	13	6	1	3	2	1	1	19	12	2	0	present
GMAP096	XTGM	0	1.793	1	15	83	64	19	6	1	10	2	0	0	27	23	12	2	present
GMAP099	XTGM	0	2.953	0	15	60	54	6	3	1	1	1	0	1	35	14	4	0	present
GMAP100	XTGM	0	2.516	4	15	28	17	11	2	1	4	3	1	0	5	10	2	0	present
GMAP101	XTGM	0	4.438	0	7.75	49	41	8	2	2	3	1	0	0	23	10	8	0	present
GMAP103	XTGM	0	1.35	0	1.63	60	50	10	5	1	3	1	0	2	22	14	10	2	present
GMAP104	XTGM	0	2.432	0	15	73	60	13	3	1	8	1	0	1	37	16	6	0	present
GMAP106	XTGM	0	3.494	0	9.63	56	42	14	3	3	7	1	0	1	19	15	7	0	present
GMAP109	XTGM	0	2.931	10	3.75	49	35	14	5	2	6	1	0	1	18	8	8	0	present
GMAP111	XTGM	0	3.335	0	15	54	43	11	6	1	3	1	0	1	25	12	5	0	present
GMAP112	MBB	0	2.831	0	15	41	26	15	8	1	5	1	0	1	8	14	3	0	present
GMAP113	XTGM	0	2.91	0	11.63	82	52	30	11	3	14	2	0	2	25	17	8	0	present
GMAP115	XTGM	0	3.597	15	4.5	43	33	10	3	1	4	1	1	0	13	15	5	0	present
GMAP116	XTGM	0	2.127	4	1	52	40	12	2	1	4	5	0	1	19	10	10	0	present
GMAP117	XTGM	0	2.366	0	12.38	51	41	10	4	2	3	1	0	0	22	14	5	0	present
GMAP225	MGPM	0	2.41	14	1.75	36	12	24	7	1	11	4	1	0	7	3	2	0	absent
GMAP226	MGPM	0	2.05	23	4.75	56	29	27	5	2	13	6	1	1	14	8	6	0	absent
GMAP227	MGPM	0	0.76	31	1	19	5	14	3	3	3	4	1	0	0	5	0	0	present
GMAP228	MGPM	1	1.66	4	1.25	26	16	10	3	1	5	0	1	1	10	2	3	0	absent
GMAP229	MGPM	0	2.8	22	3.88	47	30	17	4	1	9	3	0	0	16	11	3	0	present
GMAP230	MGPM	1	1.73	36	1.38	22	11	11	5	1	2	2	1	1	6	0	4	0	absent
GMAP231	MGPM	0	1.61	41	1	16	3	13	2	3	4	3	1	0	1	2	0	0	absent
GMAP232	MGPM	1	2.23	49	1.38	27	19	8	2	2	3	0	1	1	12	3	3	0	absent
GMAP233	MGPM	0	2.26	42	2.38	38	22	16	3	1	7	4	1	0	9	8	5	0	absent
GMAP234	MGPM	1	0.91	26	1	21	10	11	6	1	3	0	1	3	3	4	0	0	absent
GMAP235	MGPM	1	1.64	37	1	6	2	4	2	0	1	0	1	0	0	1	1	0	absent
GMAP236	MGPM	1	1.3	34	1	35	28	7	3	1	2	0	1	2	17	6	3	0	absent
GMAP237	MGPM	1	1.51	46	1.25	48	31	17	4	1	9	2	1	1	18	7	5	0	absent
GMAP238	MGPM	0	1.31	43	1	14	6	8	4	1	3	0	0	0	2	4	0	0	absent
GMAP239	MGPM	1	1.38	38	1.63	27	20	7	3	0	3	0	1	2	14	0	4	0	absent
GMAP240	MGPM	1	1.6	17	1	27	21	6	1	1	2	1	1	1	10	3	7	0	absent
GMAP241	MGPM	0	1.8	9	1.13	58	18	40	8	1	22	8	1	0	10	3	5	0	absent
GMAP242	MGPM	1	2.72	39	4.88	57	46	11	3	1	5	1	1	1	28	13	4	0	present
GMAP243	MGPM	1	0.97	9	1	22	14	8	2	2	0	3	1	0	6	4	4	0	absent
GMAP244	MGPM	0	2.522	25	1	13	5	8	2	1	3	1	1	0	2	0	3	0	absent
GMAP245	MGPM	0	3.18	17	7.88	65	53	12	3	1	6	1	1	1	29	13	10	0	present
GMAP246	MGPM	1	1.88	37	1.88	36	21	15	7	1	5	1	1	1	12	3	5	0	absent
GMAP247	MGPM	0	1.07	38	1	22	10	12	3	2	4	2	1	0	2	7	1	0	present
GMAP248	MGPM	0	1.87	29	1.38	40	32	8	4	2	1	0	1	2	17	6	6	1	absent
GMAP249	MGPM	0	1.52	18	13.25	19	8	11	2	1	4	3	1	0	3	3	2	0	absent
GMAP250	MGPM	1	1.01	23	1.88	19	6	13	8	0	4	0	1	3	3	0	0	0	absent
GMAP251	MGPM	1	0.698	0	1	46	25	21	6	3	6	5	1	1	17	3	4	0	absent
GMAP253	MGPM	0	2.55	46	1	26	12	14	3	1	7	2	1	0	4	4	4	0	absent
GMAP255	MGPM	1	3.38	28	1.13	51	45	6	1	1	2	1	1	1	27	10	7	0	present
GMAP256	MGPM	0	1.22	19	1.13	36	27	9	3	1	3	1	1	1	17	5	4	0	absent
GMAP257	MGPM	0	3.25	30	3.13	32	11	21	3	1	9	7	1	0	4	3	4	0	absent
GMAP258	MGPM	1	1.1	9	15	5	0	5	1	1	2	0	1	0	0	0	0	0	absent
GMAP259	MGPM	0	2.081	12	1.38	35	7	28	5	3	12	7	1	0	1	4	2	0	absent
GMAP260	MGPM	1	1.534	7	2.88	37	24	13	6	1	4	1	1	2	13	6	3	0	absent
GMAP261	MGPM	0	3.57	30	1	52	41	11	2	0	4	4	1	1	24	9	7	0	present
GMAP263	MGPM	0	1.12	46	1	12	4	8	3	1	3	1	0	0	1	3	0	0	absent
GMAP264	MGPM	1	1.53	23	1.88	31	22	9	4	1	3	0	1	0	15	1	6	0	absent
GMAP265	MGPM	0	2.22	26	1.75	53	43	10	3	1	5	1	0	1	22	13	6	1	present
GMAP266	MGPM	1	1.165	37	1	22	7	15	8	1	5	0	1	2	4	1	0	0	absent
GMAP267	MGPM	1	3.075	19	15	79	61	18	8	2	5	2	1	5	42	7	7	0	present
GMAP269	MGPM	0	3.25	34	1.75	45	31	14	4	1	6	2	1	0	16	10	5	0	absent
GMAP270	MGPM	1	1.764	30	1	16	7	9	2	1	2	3	1	1	2	3	1	0	absent
GMAP271	MGPM	0	3.73	28	15	53	44	9	4	1	1	2	1	0	30	7	7	0	present
GMAP272	MGPM	1	3.81	56	1.38	26	10	16	4	1	8	2	1	0	5	3	2	0	absent
GMAP273	MGPM	0	3.27	27	6.75	56	43	13	5	1	4	2	1	0	25	14	4	0	present
GMAP274	MGPM	0	1.92	36	1	52	39	13	3	1	5	3	1	0	25	11	3	0	present
GMAP275	MGPM	1	0.772	0	1	14	7	7	3	2	1	0	1	0	6	0	1	0	absent
GMAP276	MGPM	0	2.37	41	1.63	53	45	8	3	2	1	2	0	1	29	7	8	0	absent
GMAP277	MGPM	0	2.25	54	1.63	43	37	6	2	1	2	1	0	0	23	10	4	0	absent
GMAP279	MGPM	1	1.955	47	1	31	24	7	3	1	2	0	1	2	15	4	3	0	absent
GMAP280	MGPM	1	2.71	38	1.88	35	23	12	5	2	3	1	1	4	12	3	4	0	absent
GMAP281	MGPM	0	1.86	39	1.88	46	33	13	3	1	7	1	1	1	16	11	4	1	absent
GMAP282	MGPM	1	1.22	21	6.38	17	5	12	3	3	2	3	1	0	0	5	0	0	absent
GMAP283	MGPM	0	2.563	14	1	41	30	11	3	2	4	1	1	0	19	7	4	0	absent
GMAP284	MGPM	1	1.79	3	2.13	37	26	11	5	1	3	1	1	1	15	5	5	0	present
GMAP287	MGPM	0	4.02	15	2.25	63	54	9	2	1	4	2	0	1	36	10	7	0	present
GMAP288	MGPM	1	1.94	38	3.88	39	32	7	1	1	4	0	1	1	22	5	4	0	absent
GMAP289	MGPM	0	3.39	21	2.5	49	34	15	5	1	6	2	1	0	12	15	7	0	present
GMAP290	MGPM	0	2.5	3	11.63	41	26	15	5	1	6	2	1	1	14	8	3	0	absent
GMAP291	MGPM	0	0.79	38	1	13	7	6	1	1	2	1	1	0	3	3	1	0	absent
GMAP293	MGPM	0	3.32	48	2.13	55	47	8	3	1	3	1	0	0	28	8	11	0	present
GMAP294	MGPM	0	1.57	34	1.88	27	15	12	5	1	2	3	1	1	6	4	4	0	absent
GMAP295	MGPM	0	1.96	17	1	7	1	6	2	0	2	1	1	0	1	0	0	0	absent
GMAP296	MGPM	1	1.07	19	1	28	19	9	3	0	5	0	1	8	7	1	3	0	absent
GMAP297	MGPM	0	0.645	14	15	31	17	14	3	1	6	3	1	1	6	9	1	0	present
GMAP298	MGPM	0	1.094	14	1	10	0	10	3	2	2	2	1	0	0	0	0	0	absent
GMAP300	MGPM	1	2.438	15	2	34	26	8	4	0	3	0	1	5	17	0	4	0	absent
GMAP301	MGPM	1	1.791	33	1	31	15	16	4	1	8	2	1	0	6	6	3	0	absent
GMAP302	MGPM	0	1.092	20	1	13	5	8	1	2	3	2	0	0	1	4	0	0	absent
GMAP304	MGPM	1	1.445	7	1.25	49	37	12	5	2	3	1	1	0	21	9	7	0	absent
GMAP305	MGPM	0	1.604	9	2.75	36	27	9	2	0	4	2	1	0	15	9	3	0	present
GMAP306	MGPM	0	1.695	17	1.75	44	30	14	4	1	7	1	1	0	15	12	3	0	present
GMAP307	MGPM	0	1.065	14	1	21	6	15	4	1	7	2	1	0	2	1	3	0	absent
GMAP308	MGPM	1	1.17	30	1.13	23	20	3	0	0	2	0	1	1	16	1	2	0	absent
GMAP310	MGPM	1	2.071	25	1.5	47	32	15	6	2	5	1	1	4	18	4	5	1	absent
GMAP311	MGPM	0	2.898	27	1.13	18	8	10	2	1	4	2	1	0	3	4	1	0	absent
GMAP312	MGPM	1	2.595	9	1	32	19	13	4	3	3	2	1	3	4	8	4	0	absent
GMAP313	MGPM	0	3.284	1	15	48	34	14	4	2	6	1	1	1	22	7	4	0	present
GMAP315	MGPM	0	1.187	2	15	55	38	17	7	4	4	2	0	0	21	8	9	0	present
GMAP316	MGPM	0	1.045	17	5.75	40	29	11	6	2	1	1	1	0	16	8	5	0	present
GMAP318	MGPM	1	2.964	17	1	17	12	5	1	1	2	0	1	2	7	1	2	0	absent
GMAP320	MGPM	1	2.316	17	1	17	6	11	6	1	2	1	1	0	5	0	1	0	absent
GMAP321	MGPM	0	2.975	7	1.38	34	27	7	1	1	3	2	0	0	15	7	5	0	present
GMAP324	MGPM	1	1.529	20	1	19	7	12	5	1	3	2	1	1	3	2	1	0	absent
