# Supplementary material for: Soil carbon and plant richness relationships differ among grassland types, disturbance history and plant functional groups
Source: Oecologia. 2021 Jul 25;196(4):1153–66. doi: 10.1007/s00442-021-04992-x (PMC8367897; doi:10.1007/s00442-021-04992-x)
Supplement: Supplementary file 3 — Supplementary file3. Metadata file is csv format (CSV 4 KB) [file 442_2021_4992_MOESM3_ESM.csv]

Variable name	Short description	Comment
transect	Transect ID	GMAP transect ID ("GMAP + three-digit number); gives ID used in Upland Vegetation Grassland Monitoring
grasslandType	City of Boulder Grassland type, referred to as Conservation Target in the Grassland Ecosystem Management Plan. (XTGM=xeric tall grass prairie mosaic; MBB=Mesic Big Bluestem; MGPM=Mixed grass prairie mosiac)	Note: for purpose of this study two transects were assigned the target of the more recent veg mapping which updating veg changes and correct errors in assignments. GMAP 001 was changed from MBB to MGPM. GMAP 112 was changed from XTGP to MBB.
pd	Transect in or partially in area mapped as occupied by prairie dogs historically	Logistical (1=yes/2=no) field showing if the transect intersected the Pdmax Extent the fall prior to that year of soil sampling
soilc	Soil organic carbon %	Percentage of organic carbon in the soil sample as determined by difference between Total C and Inorganic C percentage; as determined by LECO furnace combustion by the CSU Soil, Water, and Plant Testing Laboratory
clay	% clay	percentage of clay in the sample, as determined by hyrdrometer texture analysis
rockiness	Average of coring attempts per subplot as a surrogate for rockiness with upto 15 core attempts in each of 8 subplots	Average number of cores attempted across the 8 subplots/transect; After 15 attempts (5 per quadrat with the quadrat then flipped to an area 0.3 m further from the starting quadrat), the sample was obtained via the Rock or Pick method (see protocol). Data for the 8 subplots is not normally distributed. Coring was frequently restricted by rock, cobble, gravel or hard clay soils
r	total species richness per transect	Sum of native and exotic richness, includes unique taxa not identified to species that could still be identified as native or nonnative
native	Richness of native species or taxon per transect	Count of native species or unique taxa in the 2 m x 50 m strip transect (includes species with cover values of 0). This is one of the indicators (i.e., Native species richness) specificied in the GMAP plan. This indicator counts all unique species that can be identified as native, even if not identified to the species level. We recommend using this count for our analyses.
exotic	Richness of non-native species per transect	Count of nonnative species or taxon identified in the 2x50 m strip transect.
exotic.annual.forb	Richness of non-native annual forbs per transect	Forb=Forb, Forb/Subshrub; Annual=Annual/Biennial, Annual
exotic.annual.graminoid	Richness of non-native annual graminoid species per transect	Annual=Annual/Biennial, Annual; Graminoids include grass-like species including grasses, rushes, Cyperaceae species
exotic.perennial.forb	Richness of non-native perennial forb species per transect	Forb = Forb, Forb/Subshrub; Perennial=Annual/Perennial, Biennial/Perrennial, Biennial, Perennial
exotic.perennial.graminoid	Richness of non-native perennial graminoid species per transect	Perennial=Annual/Perennial, Biennial/Perrennial, Biennial, Perennial; Graminoids include grass-like species including grasses, rushes, Cyperaceae species
exotic.perennial.other	Richness of non-native perennial species in the "other" lifeforms per transect	Perennial=Annual/Perennial, Biennial/Perrennial, Biennial, Perennial; Other=Fern/Fern Ally; Herbaceous Vine; Shrub; Subshrub, Tree
native.annual.forb	Richness of native annual forbs per transect	Forb=Forb, Forb/Subshrub; Annual=Annual/Biennial, Annual
native.perennial.forb	Richness of native perennial forbs per transect	Forb=Forb, Forb/Subshrub; Perennial=Annual/Perennial, Biennial/Perrennial, Biennial, Perennial;
native.perennial.graminoid	Richness of native perennial graminoid species per transect	Perennial=Annual/Perennial, Biennial/Perrennial, Biennial, Perennial; Graminoids include grass-like species including grasses, rushes, Cyperaceae species
native.perennial.other	Richness of native perennial species in the other life form per transect	Perennial=Annual/Perennial, Biennial/Perrennial, Biennial, Perennial; Other=Fern/Fern Ally; Herbaceous Vine; Shrub; Subshrub, Tree
native.annual.graminoid	Richness of native annual graminoid species per transect	Annual=Annual/Biennial, Annual
andger	presence or absence of andger along transect	Includes andger in point intercept tally along transect and present in 2 x 50 m plot
